# Supplementary material for: Serological evidence of West Nile virus circulation in Indonesia: Initial insights into an underrecognized flavivirus threat
Source: PLoS One. 2026 Feb 10;21(2):e0342511. doi: 10.1371/journal.pone.0342511 (PMC12890112; doi:10.1371/journal.pone.0342511)
Supplement: S1 Data — (XLSX) [file pone.0342511.s001.xlsx]

## Sheet: Dataset
Sex	Age_group	Final_serostatus
Female	48-62	Negative
Male	18-32	Negative
Female	18-32	Negative
Male	18-32	Negative
Male	33-47	Negative
Male	18-32	Negative
Male	18-32	Negative
Male	33-47	Flavivirus-positive
Male	33-47	Negative
Male	33-47	Negative
Male	18-32	Negative
Male	18-32	Negative
Male	18-32	Negative
Male	18-32	Negative
Female	18-32	Negative
Male	18-32	Negative
Male	18-32	Negative
Female	18-32	Negative
Male	33-47	Negative
Male	33-47	Negative
Male	18-32	Negative
Male	33-47	Negative
Male	18-32	Negative
Male	33-47	Negative
Male	33-47	Negative
Male	18-32	Negative
Male	18-32	Negative
Male	18-32	Negative
Male	33-47	Negative
Male	18-32	Negative
Male	18-32	Negative
Male	33-47	Negative
Female	3-17	Negative
Female	33-47	Negative
Female	33-47	Negative
Female	33-47	Negative
Male	33-47	Negative
Female	33-47	Negative
Male	18-32	Negative
Female	18-32	Negative
Male	33-47	Negative
Male	33-47	Negative
Female	48-62	Negative
Male	33-47	Negative
Male	33-47	Negative
Female	33-47	Negative
Male	48-62	Negative
Male	18-32	Negative
Male	18-32	Negative
Male	18-32	Negative
Male	18-32	Negative
Male	33-47	Negative
Male	33-47	Negative
Male	18-32	Negative
Male	18-32	Negative
Male	18-32	Negative
Male	18-32	Negative
Female	18-32	Negative
Male	18-32	Negative
Male	18-32	Negative
Female	18-32	Negative
Male	33-47	Negative
Female	48-62	Negative
Male	18-32	Negative
Male	18-32	Negative
Male	33-47	Negative
Male	18-32	Negative
Male	18-32	Negative
Female	18-32	Negative
Male	33-47	Negative
Female	33-47	Negative
Male	18-32	Negative
Female	33-47	Negative
Female	33-47	Negative
Male	33-47	Negative
Male	18-32	Negative
Male	18-32	Negative
Male	18-32	Negative
Male	18-32	Negative
Male	18-32	Negative
Male	18-32	Negative
Male	18-32	Negative
Male	18-32	Negative
Male	48-62	Negative
Male	33-47	Negative
Male	33-47	Negative
Male	18-32	Negative
Male	18-32	Negative
Male	18-32	Negative
Male	18-32	Negative
Male	48-62	Negative
Male	33-47	Negative
Female	33-47	Negative
Female	33-47	Negative
Male	18-32	Negative
Male	33-47	Negative
Female	18-32	Negative
Male	18-32	Negative
Female	33-47	Negative
Male	18-32	Negative
Male	33-47	Negative
Male	33-47	Negative
Female	18-32	Negative
Male	33-47	Negative
Male	18-32	Negative
Male	18-32	Negative
Male	18-32	Negative
Female	18-32	Negative
Male	48-62	Negative
Male	18-32	Negative
Male	18-32	Negative
Female	33-47	Negative
Male	33-47	Negative
Female	33-47	Negative
Female	33-47	Negative
Male	33-47	Negative
Male	33-47	Negative
Male	33-47	Negative
Male	48-62	Negative
Male	33-47	Negative
Female	33-47	Negative
Male	33-47	WNV-positive
Male	18-32	Negative
Male	33-47	Negative
Female	18-32	Negative
Male	33-47	Negative
Male	48-62	Negative
Female	48-62	Negative
Female	48-62	Negative
Male	18-32	Negative
Male	18-32	Negative
Male	33-47	Negative
Female	18-32	Negative
Male	33-47	Negative
Male	18-32	Negative
Male	33-47	Negative
Male	33-47	Negative
Female	18-32	Negative
Female	18-32	Negative
Male	18-32	Negative
Male	18-32	Negative
Male	18-32	Negative
Male	48-62	Negative
Male	33-47	Negative
Male	33-47	Negative
Male	18-32	Negative
Female	33-47	Negative
Female	18-32	Negative
Female	18-32	Negative
Male	33-47	Negative
Male	33-47	Negative
Male	48-62	Negative
Male	18-32	Negative
Female	18-32	Negative
Male	48-62	Negative
Male	33-47	Negative
Female	33-47	Negative
Male	33-47	Negative
Male	33-47	Negative
Male	33-47	Negative
Male	33-47	Negative
Female	33-47	Negative
Male	48-62	Negative
Male	33-47	Negative
Male	33-47	Negative
Male	18-32	Negative
Male	33-47	Negative
Male	33-47	Negative
Male	48-62	Negative
Female	33-47	Negative
Male	48-62	Negative
Female	33-47	Negative
Male	33-47	Negative
Male	18-32	Negative
Male	18-32	Negative
Female	18-32	Negative
Male	18-32	Negative
Male	48-62	Negative
Male	18-32	Negative
Female	18-32	Negative
Female	33-47	Negative
Male	18-32	Negative
Male	48-62	Negative
Male	33-47	Negative
Male	33-47	Negative
Female	33-47	Negative
Female	33-47	Negative
Female	48-62	Negative
Female	33-47	Negative
Female	48-62	Negative
Female	33-47	Negative
Female	33-47	Negative
Female	33-47	Negative
Female	18-32	Negative
Female	33-47	Negative
Female	18-32	Negative
Female	33-47	Negative
Male	33-47	Negative
Male	33-47	Negative
Female	48-62	Negative
Male	18-32	Negative
Male	33-47	Negative
Male	33-47	Negative
Male	NA	Negative
Male	18-32	Negative
Male	33-47	Negative
Male	18-32	Negative
Male	18-32	Negative
Male	33-47	Negative
Female	33-47	Negative
Male	48-62	Negative
Male	33-47	Negative
Female	18-32	Negative
Male	18-32	Negative
Male	18-32	Negative
Male	18-32	Negative
Male	33-47	Negative
Male	33-47	Negative
Male	18-32	Negative
Male	18-32	Negative
Male	18-32	Negative
Male	18-32	Negative
Male	33-47	Flavivirus-positive
Female	48-62	Negative
Female	33-47	Negative
Male	48-62	Negative
Female	18-32	Negative
Female	18-32	Negative
Male	18-32	Negative
Female	18-32	Negative
Female	18-32	Negative
Male	18-32	Negative
Male	33-47	Negative
Male	18-32	Negative
Male	48-62	Negative
Male	18-32	Negative
Male	33-47	Negative
Male	18-32	Negative
Male	18-32	Negative
Male	33-47	Negative
Male	18-32	Negative
Male	33-47	Negative
Male	18-32	Negative
Male	18-32	Negative
Male	18-32	Negative
Female	18-32	Negative
Male	18-32	Negative
Male	18-32	Negative
Male	33-47	Negative
Male	18-32	Negative
Female	33-47	Negative
Male	33-47	Negative
Male	33-47	Negative
Male	33-47	Negative
Male	18-32	Negative
Female	18-32	Negative
Female	18-32	Negative
Male	33-47	Negative
Male	18-32	Negative
Female	18-32	Negative
Male	18-32	Negative
Male	18-32	Negative
Male	18-32	Negative
Male	18-32	Negative
Male	18-32	Negative
Male	18-32	Negative
Male	18-32	Negative
Female	18-32	Negative
Male	18-32	Negative
Male	18-32	Negative
Male	18-32	Negative
Male	18-32	Negative
Male	33-47	Negative
Male	33-47	Negative
Male	18-32	Negative
Male	33-47	Negative
Male	18-32	Negative
Male	18-32	Negative
Male	33-47	Negative
Male	33-47	Negative
Male	18-32	Equivocal
Male	18-32	Negative
Male	33-47	Negative
Male	33-47	Negative
Male	18-32	Negative
Male	33-47	Negative
Female	18-32	Negative
Male	18-32	Negative
Male	18-32	Negative
Female	18-32	Negative
Male	18-32	Flavivirus-positive
Male	33-47	Negative
Male	18-32	Negative
Female	18-32	Negative
Male	18-32	Negative
Male	18-32	Negative
Male	33-47	Negative
Male	18-32	Negative
Female	18-32	Negative
Female	18-32	Negative
Female	18-32	Negative
Male	18-32	Negative
Male	18-32	Negative
Male	33-47	Negative
Female	18-32	Negative
Female	33-47	Negative
Female	33-47	Negative
Female	18-32	Negative
Female	33-47	Negative
Female	33-47	Negative
Male	18-32	Negative
Female	18-32	Negative
Female	18-32	Negative
Male	18-32	Negative
Male	33-47	Negative
Male	18-32	Negative
Male	18-32	Negative
Female	18-32	Negative
Female	33-47	Negative
Female	33-47	Negative
Female	18-32	Negative
Male	33-47	Negative
Female	18-32	Negative
Female	33-47	Negative
Female	33-47	Negative
Male	63-77	Flavivirus-positive
Male	18-32	Negative
Male	48-62	Negative
Female	18-32	Negative
Female	3-17	Negative
Female	33-47	Negative
Female	48-62	Negative
Male	48-62	Negative
Male	18-32	Negative
Female	3-17	Negative
Female	33-47	Negative
Female	18-32	Flavivirus-positive
Male	3-17	Negative
Male	18-32	Negative
Female	63-77	Negative
Female	18-32	Negative
Female	48-62	Flavivirus-positive
Male	18-32	Flavivirus-positive
Female	18-32	Negative
Female	18-32	Negative
Female	18-32	Negative
Female	18-32	Negative
Female	18-32	Negative
Male	18-32	Negative
Male	18-32	Negative
Male	48-62	Negative
Male	33-47	Negative
Female	48-62	Negative
Male	18-32	Negative
Male	18-32	Negative
Female	48-62	Negative
Male	33-47	Negative
Male	18-32	Negative
Female	48-62	Negative
Female	63-77	Negative
Female	18-32	Negative
Male	63-77	Negative
Male	18-32	Negative
Female	18-32	Negative
Male	48-62	Negative
Female	18-32	Negative
Female	18-32	Negative
Male	3-17	Negative
Female	48-62	Negative
Male	18-32	Negative
Female	18-32	Negative
Female	18-32	Negative
Male	33-47	Negative
Female	18-32	Negative
Female	18-32	Negative
Male	33-47	Negative
Male	33-47	Negative
Male	48-62	Negative
Male	48-62	Negative
Female	3-17	Negative
Male	3-17	Negative
Female	48-62	Negative
Female	18-32	Negative
Male	3-17	Negative
Female	18-32	Negative
Female	18-32	Negative
Female	18-32	Negative
Female	33-47	Negative
Female	18-32	Negative
Female	18-32	Negative
Male	48-62	Negative
Male	48-62	Negative
Female	63-77	Negative
Female	33-47	Negative
Female	18-32	Negative
Female	33-47	Negative
Male	33-47	Negative
Male	33-47	Negative
Female	3-17	Negative
Female	3-17	Negative
Male	18-32	Negative
Male	63-77	Negative
Female	63-77	Negative
Male	18-32	Negative
Male	18-32	Negative
Male	33-47	Negative
Male	33-47	Negative
Female	18-32	Negative
Female	33-47	Negative
Male	48-62	Negative
Male	48-62	Negative
Male	33-47	Negative
Male	63-77	Negative
Female	18-32	Negative
Male	3-17	Negative
Male	3-17	Negative
Female	33-47	Negative
Female	18-32	Negative
Female	33-47	Negative
Male	18-32	Negative
Male	3-17	Negative
Female	18-32	Negative
Female	48-62	Negative
Male	18-32	Negative
Female	33-47	Negative
Male	33-47	Negative
Female	33-47	Negative
Male	18-32	Negative
Male	18-32	Negative
Male	33-47	Negative
Female	18-32	Negative
Female	33-47	Negative
Female	33-47	Negative
Female	33-47	Negative
Male	33-47	Negative
Female	18-32	Negative
Female	18-32	Negative
Female	18-32	Negative
Male	18-32	Negative
Female	33-47	Negative
Female	18-32	Negative
Male	48-62	Negative
Female	48-62	Negative
Female	18-32	Negative
Male	63-77	Negative
Male	33-47	Negative
Female	18-32	Negative
Female	18-32	Negative
Male	33-47	Negative
Male	48-62	Negative
Female	18-32	Negative
Female	33-47	Negative
Male	63-77	Negative
Female	33-47	Negative
Female	33-47	Negative
Female	18-32	Negative
Female	33-47	Negative
Female	18-32	Negative
Female	18-32	Negative
Female	18-32	Negative
Male	18-32	Negative
Female	48-62	Negative
Female	18-32	Negative
Female	18-32	Negative
Female	18-32	Negative
Female	33-47	Negative
Female	48-62	Negative
Female	33-47	Negative
Male	48-62	Negative
Female	3-17	Negative
Female	33-47	Flavivirus-positive
Female	33-47	Negative
Female	18-32	Negative
Female	18-32	Negative
Female	18-32	Negative
Female	33-47	Negative
Male	3-17	Equivocal
Female	3-17	Negative
Male	48-62	Negative
Female	33-47	Negative
Male	33-47	Negative
Female	18-32	Negative
Female	33-47	Negative
Female	18-32	Negative
Female	18-32	Negative
Female	48-62	Negative
Female	48-62	Negative
Female	48-62	Negative
Male	48-62	Negative
Female	48-62	Negative
Female	18-32	Negative
Female	48-62	Negative
Female	18-32	Negative
Female	18-32	Negative
Female	18-32	Negative
Female	18-32	Negative
Female	33-47	Negative
Female	18-32	Negative
Female	18-32	Negative
Female	33-47	Negative
Female	33-47	Negative
Female	18-32	Negative
Female	48-62	Negative
Female	18-32	Negative
Female	18-32	Negative
Female	33-47	Equivocal
Female	18-32	Negative
Female	18-32	Negative
Female	18-32	Negative
Male	48-62	Negative
Female	18-32	Negative
Female	18-32	Negative
Female	18-32	Negative
Female	18-32	Negative
Female	18-32	Negative
Female	18-32	Negative
Male	33-47	Negative
Female	33-47	Negative
Female	18-32	Flavivirus-positive
Female	48-62	Negative
Female	18-32	Negative
Male	33-47	Negative
Female	18-32	Negative
Female	33-47	Negative
Female	3-17	Negative
Female	3-17	Negative
Female	48-62	Negative
Male	33-47	Negative
Female	18-32	Negative
Female	18-32	Negative
Male	48-62	Negative
Male	18-32	Negative
Female	18-32	Negative
Male	18-32	Negative
Female	18-32	Flavivirus-positive
Female	18-32	Negative
Male	18-32	Negative
Male	48-62	Negative
Female	18-32	Negative
Female	18-32	Negative
Female	18-32	Negative
Male	18-32	Negative
Male	48-62	Negative
Female	18-32	Negative
Female	48-62	Negative
Female	33-47	Negative
Male	33-47	Negative
Male	18-32	Negative
Male	18-32	Negative
Male	18-32	Negative
Male	18-32	Negative
Male	18-32	Negative
Male	18-32	Negative
Male	18-32	Negative
Male	33-47	Negative
Male	48-62	Negative
Female	18-32	Negative
Male	18-32	Negative
Male	33-47	Negative
Female	33-47	Negative
Male	48-62	Equivocal
Female	33-47	Negative
Female	18-32	Negative
Male	33-47	Negative
Female	18-32	Negative
Male	33-47	WNV-positive
Female	18-32	Negative
Male	18-32	Negative
Female	18-32	Negative
